# Supplementary material for: Determination of Antioxidant, Cytotoxicity, and Acetylcholinesterase Inhibitory Activities of Alkaloids Isolated from Sophora flavescens Ait. Grown in Dak Nong, Vietnam
Source: Pharmaceuticals (Basel). 2022 Nov 10;15(11):1384. doi: 10.3390/ph15111384 (PMC9696406; doi:10.3390/ph15111384)
Supplement: Supplementary file 1 [file pharmaceuticals-15-01384-s001.zip]

Archive with 1 entries (1 files):
- pharmaceuticals-1990532-supplementary.pdf
